# Supplementary material for: Molecular characterization of carbapenem-resistant and virulent plasmids in Klebsiella pneumoniae from patients with bloodstream infections in China
Source: Emerg Microbes Infect. 2021 Apr 5;10(1):700–9. doi: 10.1080/22221751.2021.1906163 (PMC8023600; doi:10.1080/22221751.2021.1906163)
Supplement: Supplemental Material [file TEMI_A_1906163_SM8894.zip]

Archive with 11 entries (11 files):
- Supplemental files/Figure S1.tif
- Supplemental files/Figure S2.tif
- Supplemental files/Figure S3.tif
- Supplemental files/Figure S4.tif
- Supplemental files/Figure S5.tif
- Supplemental files/Table S1.xlsx
- Supplemental files/Table S2.docx
- Supplemental files/Table S3.docx
- Supplemental files/Table S4.xlsx
- Supplemental files/Table S5.xlsx
- Supplemental files/Table S6.xlsx
