# Supplementary material for: Molecular characterization of carbapenem-resistant and virulent plasmids in Klebsiella pneumoniae from patients with bloodstream infections in China
Source: Emerg Microbes Infect. 2021 Apr 5;10(1):700–9. doi: 10.1080/22221751.2021.1906163 (PMC8023600; doi:10.1080/22221751.2021.1906163)
Supplement: Supplemental Material [file TEMI_A_1906163_SM8894.zip › Supplemental files/Table S1.xlsx]

## Sheet: Sheet1
Strain_ID	Hospital_ID	Bed_hospital	Year	Date	Gender	Age (year)	Hospital stay (days)	Outcome	BioProject	# contigs	Total length (>= 0 bp)	GC (%)	N50	Species	STs	K locus
BSI001	8	2300	2012	2012-08-05	Male	0	17	Died	PRJNA550041	71	5551788	57.2	341458	Klebsiella pneumoniae	17	KL122
BSI002	8	2300	2013	2013-01-22	Male	0	16	Gave up	PRJNA550041	175	5779499	56.74	97558	Klebsiella pneumoniae	1306	KL146
BSI003	8	2300	2014	2014-03-18	Male	0	11	Discharged	PRJNA550041	91	5820805	56.63	245839	Klebsiella pneumoniae	307	KL102
BSI004	8	2300	2014	2014-05-01	Male	0	42	Discharged	PRJNA550041	59	5370716	57.2	240064	Klebsiella pneumoniae	2480	KL153
BSI005	8	2300	2014	2014-08-31	Male	0	105	Discharged	PRJNA550041	81	5635579	57.12	263674	Klebsiella pneumoniae	-	KL2
BSI006	8	2300	2014	NA	Male	0	42	Discharged	PRJNA550041	60	5370417	57.2	205568	Klebsiella pneumoniae	2480	KL153
BSI007	8	2300	2015	2015-05-18	Female	0	32	Died	PRJNA550041	58	5541463	57.22	399331	Klebsiella pneumoniae	76	KL10
BSI008	8	2300	2015	2015-07-16	Male	0	49	Gave up	PRJNA550041	53	5506667	57.3	377076	Klebsiella pneumoniae	76	KL10
BSI009	8	2300	2015	2015-09-21	Male	52	28	Discharged	PRJNA550041	110	5662502	57.27	175602	Klebsiella pneumoniae	11	KL47
BSI010	8	2300	2015	2015-11-01	Male	39	28	Discharged	PRJNA550041	117	5755977	57.2	184919	Klebsiella pneumoniae	11	KL47
BSI011	8	2300	2015	NA	Male	50	50	Discharged	PRJNA550041	90	5520711	57.32	180403	Klebsiella pneumoniae	11	KL47
BSI012	8	2300	2016	2016-03-30	Male	0	19	Died	PRJNA550041	82	5679212	57	319942	Klebsiella pneumoniae	20	KL23
BSI013	8	2300	2016	2016-03-30	Female	0	16	Discharged	PRJNA550041	75	5550347	57.13	362910	Klebsiella pneumoniae	20	KL23
BSI014	8	2300	2016	2016-05-24	Female	62	71	Died	PRJNA550041	96	5576996	57.28	178680	Klebsiella pneumoniae	11	KL64
BSI015	8	2300	2016	2016-07-21	Male	0	14	Discharged	PRJNA550041	98	5779048	56.67	163740	Klebsiella pneumoniae	105	KL102
BSI016	8	2300	2016	2016-08-08	Male	0	30	Died	PRJNA550041	103	5778104	56.67	163393	Klebsiella pneumoniae	105	KL102
BSI017	8	2300	2016	2016-09-18	Male	0	40	Died	PRJNA550041	103	5779446	56.67	163393	Klebsiella pneumoniae	105	KL102
BSI018	8	2300	2016	NA	Female	47	17	Died	PRJNA550041	109	5519489	57.36	176163	Klebsiella pneumoniae	11	KL64
BSI019	8	2300	2017	2017-02-09	Male	0	31	Discharged	PRJNA550041	67	5421336	57.33	319942	Klebsiella pneumoniae	20	KL28
BSI020	8	2300	2017	2017-02-25	Male	0	22	Discharged	PRJNA550041	70	5417692	57.33	319942	Klebsiella pneumoniae	20	KL28
BSI021	8	2300	2017	2017-03-24	Male	0	38	Discharged	PRJNA550041	76	5479051	57.2	292434	Klebsiella pneumoniae	1517	KL15
BSI022	8	2300	2017	2017-03-26	Male	0	26	Discharged	PRJNA550041	91	5435158	57.31	315186	Klebsiella pneumoniae	20	KL28
BSI023	8	2300	2017	2017-04-12	Female	0	53	Discharged	PRJNA550041	85	5300050	57.5	319942	Klebsiella pneumoniae	20	KL28
BSI024	8	2300	2017	2017-05-26	Female	53	17	Discharged	PRJNA550041	78	5328913	57.46	479105	Klebsiella pneumoniae	17	KL23
BSI025	8	2300	2017	2017-06-14	Male	55	46	Discharged	PRJNA550041	157	5611885	57.23	176549	Klebsiella pneumoniae	11	KL47
BSI026	8	2300	2017	2017-07-03	Female	58	39	Died	PRJNA550041	228	5673526	57.18	140674	Klebsiella pneumoniae	11	KL47
BSI027	8	2300	2017	2017-07-07	Female	0	51	Died	PRJNA550041	102	5797195	56.93	267922	Klebsiella pneumoniae	7	-
BSI028	8	2300	2017	NA	Female	72	16	Discharged	PRJNA550041	112	5451066	57.32	362941	Klebsiella pneumoniae	20	KL28
BSI029	8	2300	2017	NA	Male	54	24	Discharged	PRJNA550041	107	5733672	57.15	190613	Klebsiella pneumoniae	11	KL64
BSI030	8	2300	2017	NA	Male	27	23	Discharged	PRJNA550041	73	5936683	56.87	289367	Klebsiella pneumoniae	23	KL1
BSI032	1	1000	2017	NA	Male	84	12	Died	PRJNA550041	111	5553764	57.26	172971	Klebsiella pneumoniae	11	KL47
BSI036	2	1500	2008	NA	Male	70	NA	NA	PRJNA550041	71	5492299	57.21	406963	Klebsiella pneumoniae	37	KL38
BSI038	2	1500	2012	NA	Male	70	NA	NA	PRJNA550041	73	5390505	57.44	271585	Klebsiella pneumoniae	656	-
BSI039	4	1780	2015	NA	Male	77	16	Discharged	PRJNA550041	123	5676265	56.96	158185	Klebsiella pneumoniae	11	KL47
BSI040	6	3200	2016	NA	Male	71	15	Discharged	PRJNA550041	121	5380798	57.33	225405	Klebsiella pneumoniae	1087	KL132
BSI041	5	2852	2014	2014-03-22	Female	0	NA	NA	PRJNA550041	106	5874448	56.58	286497	Klebsiella pneumoniae	307	KL102
BSI042	5	2852	2014	2014-03-22	Male	0	NA	NA	PRJNA550041	118	5878089	56.58	268079	Klebsiella pneumoniae	307	KL102
BSI043	5	2852	2014	2014-03-19	Female	0	NA	NA	PRJNA550041	108	5874964	56.57	286497	Klebsiella pneumoniae	307	KL102
BSI045	7	2850	2017	2017-12-11	Male	81	9	Died	PRJNA550041	107	5500259	57.44	151791	Klebsiella pneumoniae	11	KL47
BSI046	7	2850	2017	2017-09-21	Male	87	27	Died	PRJNA550041	106	5580773	57.34	155495	Klebsiella pneumoniae	11	KL47
BSI047	7	2850	2017	2017-03-22	Male	85	4	Died	PRJNA550041	120	5588115	57.3	151791	Klebsiella pneumoniae	11	KL64
BSI049	7	2850	2016	2016-04-21	Male	46	13	Died	PRJNA550041	132	5721767	57.17	180294	Klebsiella pneumoniae	11	KL47
BSI050	7	2850	2016	2016-05-23	Male	52	22	Died	PRJNA550041	144	5737561	57.16	175950	Klebsiella pneumoniae	11	KL47
BSI051	7	2850	2016	2016-02-17	Male	86	53	Gave up	PRJNA550041	138	5753387	57.15	176162	Klebsiella pneumoniae	11	KL47
BSI052	7	2850	2017	2017-09-15	Male	56	23	Died	PRJNA550041	136	5872763	56.95	178890	Klebsiella pneumoniae	11	KL64
BSI054	7	2850	2017	2017-12-25	Male	55	14	Died	PRJNA550041	202	5926573	56.92	178669	Klebsiella pneumoniae	11	KL64
BSI055	7	2850	2017	2017-07-15	Male	68	47	Discharged	PRJNA550041	123	5697270	57.24	180295	Klebsiella pneumoniae	11	KL47
BSI057	7	2850	2014	2014-01-09	Female	84	29	Died	PRJNA550041	124	5753479	57.16	175950	Klebsiella pneumoniae	11	KL47
BSI058	7	2850	2013	2013-11-06	Male	63	30	Died	PRJNA550041	409	5921846	57.43	175950	Klebsiella pneumoniae	11	KL47
BSI060	7	2850	2017	2017-02-04	Male	62	34	Gave up	PRJNA550041	89	5406182	57.43	272264	Klebsiella pneumoniae	1	KL19
BSI061	7	2850	2017	2017-04-11	Male	57	10	Died	PRJNA550041	67	5509696	57.57	554179	Klebsiella quasipneumoniae	1473	-
BSI062	7	2850	2017	2017-08-24	Male	65	63	Discharged	PRJNA550041	115	5690312	57.24	175951	Klebsiella pneumoniae	11	KL47
BSI063	7	2850	2017	2017-11-21	Male	62	13	Died	PRJNA550041	110	5502070	57.44	151791	Klebsiella pneumoniae	11	KL47
BSI064	7	2850	2017	2017-12-07	Male	57	17	Died	PRJNA550041	106	5581894	57.35	155495	Klebsiella pneumoniae	11	KL47
BSI065	7	2850	2017	2017-11-15	Male	51	14	Died	PRJNA550041	123	5862869	56.96	178768	Klebsiella pneumoniae	11	KL64
BSI066	7	2850	2017	2017-12-15	Male	61	22	Died	PRJNA550041	120	5864183	56.96	178768	Klebsiella pneumoniae	11	KL64
BSI067	7	2850	2018	2018-03-21	Male	88	146	Died	PRJNA550041	123	5661778	57.24	171129	Klebsiella pneumoniae	11	-
BSI068	7	2850	2018	2018-05-09	Male	68	56	Died	PRJNA550041	136	5492616	57.25	315684	Klebsiella pneumoniae	20	KL28
BSI069	7	2850	2018	2018-06-27	Female	26	92	Died	PRJNA550041	105	5511862	57.33	176163	Klebsiella pneumoniae	11	KL47
BSI070	7	2850	2018	2018-07-02	Male	55	74	Died	PRJNA550041	161	5740609	56.8	190870	Klebsiella pneumoniae	-	KL112
BSI071	7	2850	2018	2018-07-03	Male	53	21	Died	PRJNA550041	99	5459107	57.28	315684	Klebsiella pneumoniae	20	KL28
BSI073	7	2850	2018	2018-02-02	Male	7	153	Discharged	PRJNA550041	106	5481694	57.38	176065	Klebsiella pneumoniae	11	KL47
BSI074	7	2850	2018	2018-06-27	Male	1	10	Discharged	PRJNA550041	132	5783359	56.99	175951	Klebsiella pneumoniae	11	KL64
BSI075	7	2850	2018	2018-06-27	Female	53	91	Discharged	PRJNA550041	134	5727929	56.8	194847	Klebsiella pneumoniae	-	KL112
BSI076	7	2850	2018	2018-07-17	Female	0	26	Discharged	PRJNA550041	123	5474019	57.25	310226	Klebsiella pneumoniae	20	KL28
BSI077	7	2850	2018	2018-09-28	Female	1	12	Discharged	PRJNA550041	217	5487330	57.44	293383	Klebsiella pneumoniae	20	KL28
BSI078	7	2850	2018	2018-09-30	Male	56	13	Discharged	PRJNA550041	119	5642991	57.23	150999	Klebsiella pneumoniae	11	KL47
BSI079	3	1922	2017	2017-05-19	Male	62	28	Discharged	PRJNA550041	72	5530909	57	236628	Klebsiella pneumoniae	-	KL2
BSI080	3	1922	2017	2017-11-20	Male	77	37	Discharged	PRJNA550041	101	5454310	57.26	357250	Klebsiella pneumoniae	86	KL2
BSI081	3	1922	2018	2018-08-03	Male	43	2	Died	PRJNA550041	109	5433428	57.35	269646	Klebsiella pneumoniae	375	KL2
BSI082	3	1922	2017	2017-11-14	Male	60	20	Discharged	PRJNA550041	58	5657945	57.08	326853	Klebsiella pneumoniae	23	KL1
BSI083	3	1922	2018	2018-04-20	Male	59	15	Discharged	PRJNA550041	68	5245454	57.5	348759	Klebsiella pneumoniae	23	KL1
BSI084	3	1922	2018	2018-09-27	Male	81	5	Died	PRJNA550041	53	5334055	57.37	291551	Klebsiella pneumoniae	1764	KL64
BSI085	3	1922	2017	2017-11-19	Male	68	10	Discharged	PRJNA550041	44	5641093	56.92	539172	Klebsiella pneumoniae	828	KL5
BSI086	3	1922	2017	2017-11-16	Female	73	57	Discharged	PRJNA550041	53	5473804	57.21	418347	Klebsiella pneumoniae	714	KL54
BSI087	3	1922	2018	2018-08-31	Male	68	7	Discharged	PRJNA550041	77	5420809	57.31	204295	Klebsiella pneumoniae	1764	KL64
BSI088	7	2850	2017	2017-10-31	Female	29	NA	NA	PRJNA550041	96	5442819	57.31	207890	Klebsiella pneumoniae	1764	KL64
BSI100	1	1000	2017	2017-08-19	Male	66	NA	NA	PRJNA550041	91	5253002	57.6	276608	Klebsiella pneumoniae	37	-
BSI101	1	1000	2017	2017-08-18	Female	30	NA	NA	PRJNA550041	125	5493253	57.29	282046	Klebsiella pneumoniae	-	KL9
BSI102	1	1000	2017	2017-10-10	Female	87	2	Died	PRJNA550041	89	5506955	57.25	283090	Klebsiella pneumoniae	45	KL137
BSI103	1	1000	2017	2017-10-14	Female	26	NA	NA	PRJNA550041	68	5176890	57.58	474040	Klebsiella pneumoniae	661	KL24
BSI104	1	1000	2017	2017-11-04	Female	25	NA	NA	PRJNA550041	100	5604781	57.41	487647	Klebsiella quasipneumoniae	2909	KL135
BSI105	1	1000	2017	2017-11-06	Female	37	NA	NA	PRJNA550041	81	5587216	57.15	340014	Klebsiella pneumoniae	1933	KL23
BSI107	1	1000	2017	2017-12-14	Male	64	15	Died	PRJNA550041	107	5613529	57.09	303016	Klebsiella pneumoniae	3415	KL20
BSI109	2	1500	2005	2005-04-14	Male	69	NA	NA	PRJNA550041	70	5487042	57.25	269618	Klebsiella pneumoniae	437	KL36
BSI116	2	1500	2007	2007-05-10	Male	70	NA	NA	PRJNA550041	80	5484227	57.25	233664	Klebsiella pneumoniae	340	KL15
BSI118	2	1500	2007	2007-11-30	Female	76	NA	NA	PRJNA550041	62	5653556	56.87	361734	Klebsiella pneumoniae	36	KL27
BSI121	2	1500	2009	2009-04-16	Female	56	NA	NA	PRJNA550041	103	5530117	57.19	350873	Klebsiella pneumoniae	1263	KL10
BSI122	2	1500	2010	2010-12-10	Male	86	NA	NA	PRJNA550041	75	5537994	57.27	248179	Klebsiella pneumoniae	340	KL15
BSI123	2	1500	2010	2010-12-17	Male	32	NA	NA	PRJNA550041	75	5571504	57.22	269634	Klebsiella pneumoniae	11	KL111
BSI124	2	1500	2010	2010-06-19	Female	80	NA	NA	PRJNA550041	72	5721699	56.8	326854	Klebsiella pneumoniae	147	KL64
BSI125	2	1500	2010	2010-07-29	Female	76	NA	NA	PRJNA550041	63	5660955	56.85	513468	Klebsiella pneumoniae	147	KL64
BSI126	2	1500	2010	2010-01-21	Male	85	NA	NA	PRJNA550041	64	5319078	57.47	255314	Klebsiella pneumoniae	322	KL17
BSI127	2	1500	2010	2010-11-21	Male	61	NA	NA	PRJNA550041	58	5495300	57.22	379066	Klebsiella pneumoniae	147	KL64
BSI128	2	1500	2010	2010-11-22	Male	51	47	Died	PRJNA550041	51	5461138	57.26	363282	Klebsiella pneumoniae	3409	KL109
BSI129	2	1500	2010	2010-12-23	Male	57	NA	NA	PRJNA550041	59	5495341	57.22	379066	Klebsiella pneumoniae	147	KL64
BSI130	2	1500	2010	2010-08-28	Female	42	NA	NA	PRJNA550041	55	5521071	57.2	266298	Klebsiella pneumoniae	11	KL15
BSI131	2	1500	2010	2010-07-29	Female	75	NA	NA	PRJNA550041	63	5370428	57.3	359204	Klebsiella pneumoniae	37	KL15
BSI133	2	1500	2012	2012-04-04	Male	61	57	Discharged	PRJNA550041	61	5469357	57.19	320637	Klebsiella pneumoniae	967	KL18
BSI134	2	1500	2012	2012-06-04	Male	10	124	Discharged	PRJNA550041	50	5492353	57.26	346134	Klebsiella pneumoniae	15	KL39
BSI135	2	1500	2012	2012-06-05	Male	66	NA	NA	PRJNA550041	44	5642681	57.2	289249	Klebsiella pneumoniae	23	KL1
BSI136	2	1500	2012	2012-01-08	Male	92	NA	NA	PRJNA550041	51	5327922	57.34	474113	Klebsiella pneumoniae	234	KL122
BSI138	2	1500	2012	2012-06-09	Male	62	27	Discharged	PRJNA550041	101	5568293	57.07	458829	Klebsiella pneumoniae	5	KL39
BSI139	2	1500	2012	2012-07-24	Female	51	NA	NA	PRJNA550041	30	5378354	57.34	512547	Klebsiella pneumoniae	1271	KL28
BSI140	2	1500	2012	2012-05-26	Female	52	13	Discharged	PRJNA550041	66	5454962	57.28	274507	Klebsiella pneumoniae	15	KL19
BSI141	2	1500	2012	2012-08-04	Male	70	96	Discharged	PRJNA550041	43	5287797	57.54	312696	Klebsiella pneumoniae	656	-
BSI142	2	1500	2012	2012-11-20	Female	50	NA	NA	PRJNA550041	43	5388926	57.38	350527	Klebsiella pneumoniae	35	KL22
BSI143	2	1500	2012	2012-12-19	Male	49	37	Discharged	PRJNA550041	47	5523848	57.5	491469	Klebsiella quasipneumoniae	1473	-
BSI145	2	1500	2013	2013-01-09	Female	82	NA	NA	PRJNA550041	65	5463235	57.31	345705	Klebsiella pneumoniae	1	KL19
BSI146	2	1500	2013	2013-02-09	Male	74	9	Discharged	PRJNA550041	60	5416518	57.34	204463	Klebsiella pneumoniae	375	KL2
BSI148	2	1500	2013	2013-06-25	Female	17	117	Discharged	PRJNA550041	43	5231410	57.48	398840	Klebsiella pneumoniae	37	KL15
BSI150	2	1500	2013	2013-07-06	Male	46	NA	NA	PRJNA550041	74	5272356	57.28	199010	Klebsiella pneumoniae	378	KL125
BSI152	4	1780	2014	2014-08-28	Female	0	62	Discharged	PRJNA550041	49	5414160	57.41	359200	Klebsiella pneumoniae	323	KL21
BSI154	4	1780	2015	2015-12-03	Male	46	NA	NA	PRJNA550041	85	5266310	57.45	191473	Klebsiella pneumoniae	-	KL122
BSI155	4	1780	2015	2015-08-14	Male	38	16	Discharged	PRJNA550041	56	5477413	57.08	349016	Klebsiella pneumoniae	37	KL118
BSI156	4	1780	2016	2016-07-10	Female	0	51	Discharged	PRJNA550041	110	5664956	57.04	350168	Klebsiella pneumoniae	875	KL25
BSI157	4	1780	2018	2018-10-15	Male	0	50	Gave up	PRJNA550041	52	5725542	57.09	284801	Klebsiella pneumoniae	587	KL27
BSI158	4	1780	2018	2018-10-19	Male	0	50	Gave up	PRJNA550041	51	5722310	57.1	262536	Klebsiella pneumoniae	587	KL27
BSI159	5	2852	2014	2014-03-06	Male	31	75	Discharged	PRJNA550041	67	5528943	57.21	288658	Klebsiella pneumoniae	792	KL25
BSI160	5	2852	2014	2014-03-18	Female	0	63	Discharged	PRJNA550041	84	5867572	56.59	301099	Klebsiella pneumoniae	307	KL102
BSI161	5	2852	2014	2014-03-22	Female	0	51	Discharged	PRJNA550041	90	5866414	56.58	286497	Klebsiella pneumoniae	307	KL102
BSI162	5	2852	2014	2014-03-22	Male	0	28	Discharged	PRJNA550041	95	5862669	56.59	284268	Klebsiella pneumoniae	307	KL102
BSI163	5	2852	2014	2014-03-19	Female	0	36	Discharged	PRJNA550041	94	5864075	56.58	248479	Klebsiella pneumoniae	307	KL102
BSI164	5	2852	2014	2014-04-02	Male	0	NA	NA	PRJNA550041	49	5494451	57.58	463116	Klebsiella quasipneumoniae	1473	-
BSI165	5	2852	2014	2014-04-23	Female	0	18	Discharged	PRJNA550041	54	5352679	57.36	341745	Klebsiella pneumoniae	188	KL116
BSI166	5	2852	2014	2014-08-12	Male	0	35	Died	PRJNA550041	41	5718489	57.07	440289	Klebsiella variicola	347	KL25
BSI167	5	2852	2014	2014-08-28	Female	12	20	Discharged	PRJNA550041	72	5589311	57.24	420964	Klebsiella pneumoniae	35	KL22
BSI168	5	2852	2014	2014-09-01	Male	0	67	Discharged	PRJNA550041	72	5345191	57.43	312946	Klebsiella pneumoniae	20	KL28
BSI169	5	2852	2014	2014-10-16	Male	11	20	Discharged	PRJNA550041	55	5472168	57.26	254049	Klebsiella pneumoniae	86	KL2
BSI170	5	2852	2014	2014-11-29	Male	0	7	Died	PRJNA550041	76	5347391	57.43	319942	Klebsiella pneumoniae	20	KL28
BSI171	5	2852	2014	2014-07-23	Male	0	31	Discharged	PRJNA550041	134	5682604	56.93	201822	Klebsiella pneumoniae	2543	KL63
BSI172	5	2852	2014	2014-07-27	Male	0	26	Discharged	PRJNA550041	103	5686166	57.1	279149	Klebsiella pneumoniae	268	KL20
BSI173	5	2852	2015	2015-05-12	Male	0	68	Gave up	PRJNA550041	71	5519240	57.2	472034	Klebsiella pneumoniae	353	KL110
BSI174	5	2852	2015	2015-07-14	Male	0	NA	NA	PRJNA550041	37	5316429	57.46	473227	Klebsiella pneumoniae	37	KL15
BSI175	5	2852	2015	2015-07-23	Female	0	37	Discharged	PRJNA550041	36	5316707	57.46	473207	Klebsiella pneumoniae	37	KL15
BSI177	5	2852	2015	2015-09-16	Male	0	60	Discharged	PRJNA550041	72	5623521	57.2	233594	Klebsiella pneumoniae	792	KL25
BSI178	5	2852	2016	2016-03-08	Male	14	NA	NA	PRJNA550041	54	5286938	57.47	453874	Klebsiella pneumoniae	-	KL124
BSI179	5	2852	2016	2016-03-21	Male	11	NA	NA	PRJNA550041	117	5626271	56.84	146543	Klebsiella quasivariicola	3897	KL105
BSI180	5	2852	2016	2016-06-24	Male	0	31	Died	PRJNA550041	153	5460807	57.68	392983	Klebsiella quasipneumoniae	414	KL123
BSI181	5	2852	2016	2016-07-15	Male	28	7	Discharged	PRJNA550041	101	5503992	57.23	348910	Klebsiella pneumoniae	726	KL14
BSI182	5	2852	2016	2016-08-10	Male	0	34	Discharged	PRJNA550041	39	5551229	57.2	480966	Klebsiella pneumoniae	29	KL113
BSI183	5	2852	2016	2016-10-15	Male	0	NA	NA	PRJNA550041	70	5663685	57.09	345023	Klebsiella pneumoniae	76	KL10
BSI184	5	2852	2016	2016-10-20	Female	11	NA	NA	PRJNA550041	42	5302142	57.4	399200	Klebsiella pneumoniae	1537	KL107
BSI185	5	2852	2012	2012-03-11	Female	9	27	Discharged	PRJNA550041	93	5852483	56.54	263713	Klebsiella pneumoniae	247	KL10
BSI186	5	2852	2012	2012-04-02	Male	0	39	Discharged	PRJNA550041	124	5748243	56.77	262160	Klebsiella pneumoniae	36	KL102
BSI187	5	2852	2012	2012-04-07	Male	0	19	Discharged	PRJNA550041	75	5532283	57.18	225968	Klebsiella pneumoniae	395	KL108
BSI188	5	2852	2012	2012-04-10	Female	1	NA	NA	PRJNA550041	51	5330437	57.4	410518	Klebsiella pneumoniae	1786	KL38
BSI189	5	2852	2012	2012-04-30	Male	0	44	Discharged	PRJNA550041	54	5373756	57.28	403268	Klebsiella pneumoniae	2188	KL136
BSI190	5	2852	2012	2012-05-07	Female	0	1	Died	PRJNA550041	79	5681592	56.88	363971	Klebsiella pneumoniae	14	KL2
BSI191	5	2852	2012	2012-05-26	Male	14	26	Discharged	PRJNA550041	99	5472189	57.3	473137	Klebsiella pneumoniae	661	KL109
BSI192	5	2852	2012	2012-06-27	Male	10	21	Discharged	PRJNA550041	50	5532780	57.14	607010	Klebsiella pneumoniae	13	KL103
BSI193	5	2852	2013	2013-02-26	Female	0	22	Discharged	PRJNA550041	68	5379014	57.14	348874	Klebsiella pneumoniae	3447	KL127
BSI194	5	2852	2013	2013-03-16	Female	0	32	Discharged	PRJNA550041	73	5638785	56.82	253102	Klebsiella pneumoniae	584	KL136
BSI196	2	1500	2012	2012-04-15	Male	88	NA	NA	PRJNA550041	77	5549650	57.23	270191	Klebsiella pneumoniae	11	KL111
H1KP17GS010	1	1000	2017	2017-08-29	Male	83	NA	NA
H1KP17GS018	1	1000	2017	2017-09-25	Male	87	NA	NA
H1KP17GS042	1	1000	2017	2017-10-23	Female	81	NA	NA
H1KP17GS044	1	1000	2017	2017-10-23	Female	61	NA	NA
H1KP17GS062	1	1000	2017	2017-11-21	Female	84	NA	NA
H1KP17GS069	1	1000	2017	2017-12-04	Male	84	NA	NA
H1KP17GS070	1	1000	2017	2017-12-05	Male	89	NA	NA
H1KP17GS072	1	1000	2017	2017-12-08	Female	80	NA	NA
H1KP17GS073	1	1000	2017	2017-12-11	Male	0	NA	NA
H1KP17GS081	1	1000	2017	2017-12-13	Female	87	NA	NA
H2KP17GF007	2	1500	2005	2005-05-17	Male	37	NA	NA
H2KP17GF021	2	1500	2006	2006-09-30	Female	42	NA	NA
H2KP17GF026	2	1500	2007	2007-06-10	Male	64	NA	NA
H2KP17GF052	2	1500	2008	2008-10-11	Male	70	NA	NA
H2KP17GF053	2	1500	2008	2008-08-12	Male	64	NA	NA
H2KP17GF060	2	1500	2008	2008-01-22	Male	23	NA	NA
H2KP17GF061	2	1500	2008	2008-11-23	Female	64	NA	NA
H2KP17GF064	2	1500	2008	2008-04-30	Male	42	NA	NA
H2KP17GF066	2	1500	2009	2009-12-03	Female	47	NA	NA
H2KP17GF068	2	1500	2009	2009-08-05	Male	70	NA	NA
H2KP17GF083	2	1500	2009	2009-06-20	Male	31	NA	NA
H2KP17GF092	2	1500	2010	2010-10-01	Female	73	NA	NA
H2KP17GF096	2	1500	2010	2010-11-02	Male	69	NA	NA
H2KP17GF097	2	1500	2010	2010-11-02	Female	3	NA	NA
H2KP17GF101	2	1500	2010	2010-12-06	Male	53	NA	NA
H2KP17GF103	2	1500	2010	2010-08-09	Female	48	NA	NA
H2KP17GF104	2	1500	2010	2010-02-09	Male	65	NA	NA
H2KP17GF122	2	1500	2010	2010-08-16	Male	34	NA	NA
H2KP17GF124	2	1500	2010	2010-12-16	Male	21	NA	NA
H2KP17GF158	2	1500	2010	2010-12-27	Male	37	NA	NA
H2KP17GF169	2	1500	2010	2010-05-31	Male	56	NA	NA
H2KP17GF181	2	1500	2011	2011-06-19	Male	96	NA	NA
H2KP17GF201	2	1500	2012	2012-06-07	Male	73	NA	NA
H2KP17GF222	2	1500	2012	2012-04-15	Male	50	NA	NA
H2KP17GF230	2	1500	2012	2012-07-19	Female	87	NA	NA
H2KP17GF231	2	1500	2012	2012-03-19	Male	82	NA	NA
H2KP17GF237	2	1500	2012	2012-07-21	Male	55	NA	NA
H2KP17GF244	2	1500	2012	2012-05-26	Female	88	NA	NA
H2KP17GF250	2	1500	2012	2012-01-29	Male	71	NA	NA
H2KP17GF262	2	1500	2012	2012-04-15	Male	50	NA	NA
H2KP17GF263	2	1500	2012	2012-04-17	Male	88	NA	NA
H2KP17GF277	2	1500	2012	2012-10-03	Female	73	NA	NA
H2KP17GF285	2	1500	2012	2012-02-22	Male	63	NA	NA
H2KP17GF288	2	1500	2012	2012-04-04	Male	61	NA	NA
H2KP17GF297	2	1500	2012	2012-06-05	Male	66	NA	NA
H2KP17GF298	2	1500	2012	2012-09-08	Male	55	NA	NA
H2KP17GF302	2	1500	2012	2012-05-26	Female	63	NA	NA
H2KP17GF315	2	1500	2012	2012-08-24	Male	64	NA	NA
H2KP17GF334	2	1500	2012	2012-12-01	Female	76	NA	NA
H2KP17GF335	2	1500	2012	2012-12-06	Male	65	NA	NA
H2KP17GF337	2	1500	2012	2012-12-06	Male	28	NA	NA
H2KP17GF371	2	1500	2013	2013-02-19	Male	66	NA	NA
H2KP17GF393	2	1500	2013	2013-06-13	Female	85	NA	NA
H2KP17GF409	2	1500	2013	2013-06-27	Male	55	NA	NA
H2KP17GF412	2	1500	2013	2013-07-04	Male	60	NA	NA
H2KP17GF414	2	1500	2013	2013-07-05	Male	52	NA	NA
H2KP17GF432	2	1500	2013	2013-07-21	Male	60	NA	NA
H2KP17GF449	2	1500	2013	2013-08-15	Male	57	NA	NA
H2KP17GF478	2	1500	2013	2013-10-18	Female	63	NA	NA
H2KP17GF482	2	1500	2013	2013-10-28	Female	52	NA	NA
H415QY086	4	1780	2015	2015-10-03	Female	67	NA	NA
H415QY108	4	1780	2015	2015-05-07	Male	69	NA	NA
H415QY112	4	1780	2015	2015-05-25	Male	77	NA	NA
H415QY122	4	1780	2015	2015-06-24	Male	59	NA	NA
H415QY128	4	1780	2015	2015-05-30	Female	81	NA	NA
H415QY132	4	1780	2015	2015-06-12	Male	71	NA	NA
H415QY143	4	1780	2014	2014-09-26	Male	54	NA	NA
H415QY258	4	1780	2014	2014-09-04	Male	49	NA	NA
H415QY267	4	1780	2015	2015-03-06	Female	74	NA	NA
H415QY290	4	1780	2015	2015-09-22	Female	53	NA	NA
H415QY328	4	1780	2014	2014-08-27	Female	60	NA	NA
H415QY347	4	1780	2014	2014-08-19	Male	46	NA	NA
H415QY387	4	1780	2015	2015-11-09	Male	24	NA	NA
H415QY436	4	1780	2015	2015-12-09	Male	41	NA	NA
H415QY622	4	1780	2015	2015-08-05	Female	52	NA	NA
H415QY644	4	1780	2014	2014-12-02	Male	76	NA	NA
H415QY651	4	1780	2015	2015-07-29	Female	84	NA	NA
H4KP16QY001	4	1780	2015	2015-05-27	Female	52	NA	NA
H4KP16QY048	4	1780	2016	2016-10-11	Female	69	NA	NA
H4KP16QY055	4	1780	2016	2016-10-19	Male	89	NA	NA
H4KP16QY056	4	1780	2016	2016-10-24	Male	17	NA	NA
H4KP16QY061	4	1780	2016	2016-11-26	Male	62	NA	NA
H4KP16QY063	4	1780	2016	2016-11-28	Female	81	NA	NA
H4KP16QY070	4	1780	2016	2016-12-18	Male	55	NA	NA
H4KP16QY073	4	1780	2016	2016-12-26	Female	64	NA	NA
H4KP17QY075	4	1780	2017	2017-01-04	Male	32	NA	NA
H4KP17QY086	4	1780	2017	2017-02-26	Female	46	NA	NA
H4KP17QY092	4	1780	2017	2017-08-12	Female	64	NA	NA
H4KP17QY093	4	1780	2017	2017-07-23	Female	59	NA	NA
H4KP17QY094	4	1780	2017	2017-07-23	Female	63	NA	NA
H4KP17QY095	4	1780	2017	2017-07-29	Female	50	NA	NA
H4KP17QY097	4	1780	2017	2017-08-16	Male	18	NA	NA
H4KP17QY102	4	1780	2017	2017-09-02	Male	60	NA	NA
H4KP17QY104	4	1780	2017	2017-09-08	Female	58	NA	NA
H4KP17QY111	4	1780	2017	2017-09-22	Male	63	NA	NA
H4KP17QY113	4	1780	2017	2017-10-05	Male	68	NA	NA
H4KP17QY120	4	1780	2017	2017-10-11	Female	57	NA	NA
H4KP18QY001	4	1780	2018	2018-01-06	Male	75	NA	NA
H4KP18QY010	4	1780	2018	2018-05-13	Male	82	NA	NA
H4KP18QY013	4	1780	2018	2018-05-27	Female	54	NA	NA
H4KP18QY023	4	1780	2018	2018-09-01	Female	42	NA	NA
H4KP18QY024	4	1780	2018	2018-09-04	Male	80	NA	NA
H4KP18QY025	4	1780	2018	2018-09-05	Male	22	NA	NA
H4KP18QY035	4	1780	2018	2018-10-18	Female	68	NA	NA
H4KP18QY037	4	1780	2018	2018-10-19	Male	77	NA	NA
H4KP18QY039	4	1780	2018	2018-12-29	Female	57	NA	NA
H4KP19QY006	4	1780	2019	2019-01-09	Male	15	NA	NA
H5KP14RY004	5	2852	2014	2014-01-04	Female	78	NA	NA
H5KP14RY058	5	2852	2014	2014-03-22	Male	84	NA	NA
H5KP14RY069	5	2852	2014	2014-04-15	Female	87	NA	NA
H5KP14RY070	5	2852	2014	2014-04-15	Female	0	NA	NA
H5KP14RY106	5	2852	2014	2014-08-02	Male	87	NA	NA
H5KP14RY122	5	2852	2014	2014-09-05	Female	67	NA	NA
H5KP14RY124	5	2852	2014	2014-09-12	Male	99	NA	NA
H5KP14RY143	5	2852	2014	2014-08-30	Male	78	NA	NA
H5KP14RY148	5	2852	2014	2014-11-19	Male	83	NA	NA
H5KP14RY154	5	2852	2014	2014-12-04	Male	67	NA	NA
H5KP14RY159	5	2852	2014	2014-12-07	Male	84	NA	NA
H5KP14RY165	5	2852	2014	2014-12-25	Female	64	NA	NA
H5KP15RY001	5	2852	2015	2015-01-27	Male	44	NA	NA
H5KP15RY024	5	2852	2014	2014-12-30	NA	NA	NA	NA
H5KP15RY025	5	2852	2014	2014-12-31	NA	NA	NA	NA
H5KP15RY032	5	2852	2015	2015-01-07	NA	NA	NA	NA
H5KP15RY042	5	2852	2015	2015-01-19	NA	NA	NA	NA
H5KP15RY049	5	2852	2015	2015-01-21	Male	47	NA	NA
H5KP15RY054	5	2852	2015	2015-01-31	NA	NA	NA	NA
H5KP15RY059	5	2852	2015	2015-02-16	Female	52	NA	NA
H5KP15RY070	5	2852	2015	2015-02-27	NA	NA	NA	NA
H5KP15RY088	5	2852	2015	2015-03-31	NA	NA	NA	NA
H5KP15RY093	5	2852	2015	2015-04-01	NA	NA	NA	NA
H5KP15RY105	5	2852	2015	2015-04-18	NA	NA	NA	NA
H5KP15RY120	5	2852	2015	2015-05-06	NA	NA	NA	NA
H5KP15RY123	5	2852	2015	2015-05-04	NA	NA	NA	NA
H5KP15RY132	5	2852	2015	2015-05-19	NA	NA	NA	NA
H5KP15RY137	5	2852	2015	2015-05-22	Male	59	NA	NA
H5KP15RY143	5	2852	2015	2015-05-24	NA	NA	NA	NA
H5KP15RY161	5	2852	2015	2015-06-07	NA	NA	NA	NA
H5KP15RY164	5	2852	2015	2015-06-06	Male	34	NA	NA
H5KP15RY181	5	2852	2015	2015-06-19	Male	65	NA	NA
H5KP15RY199	5	2852	2015	2015-07-02	NA	NA	NA	NA
H5KP15RY200	5	2852	2015	2015-07-01	Male	45	NA	NA
H5KP15RY207	5	2852	2015	2015-07-03	NA	NA	NA	NA
H5KP15RY226	5	2852	2015	2015-07-14	NA	NA	NA	NA
H5KP15RY228	5	2852	2015	2015-07-12	NA	NA	NA	NA
H5KP15RY231	5	2852	2015	2015-07-14	Male	53	NA	NA
H5KP15RY246	5	2852	2015	2015-07-23	Female	87	NA	NA
H5KP15RY251	5	2852	2015	2015-07-27	Male	0	NA	NA
H5KP15RY256	5	2852	2015	2015-07-29	NA	NA	NA	NA
H5KP15RY269	5	2852	2015	2015-08-06	NA	NA	NA	NA
H5KP15RY281	5	2852	2015	2015-08-14	Male	48	NA	NA
H5KP15RY293	5	2852	2015	2015-08-18	Female	44	NA	NA
H5KP15RY306	5	2852	2015	2015-08-24	NA	NA	NA	NA
H5KP15RY329	5	2852	2015	2015-09-14	NA	NA	NA	NA
H5KP15RY340	5	2852	2015	2015-09-21	NA	NA	NA	NA
H5KP15RY356	5	2852	2015	2015-10-05	NA	NA	NA	NA
H5KP15RY357	5	2852	2015	2015-10-02	Female	0	NA	NA
H5KP15RY359	5	2852	2015	2015-09-30	NA	NA	NA	NA
H5KP15RY360	5	2852	2015	2015-09-29	NA	NA	NA	NA
H5KP15RY361	5	2852	2015	2015-10-07	NA	NA	NA	NA
H5KP15RY364	5	2852	2015	2015-10-08	NA	NA	NA	NA
H5KP15RY370	5	2852	2015	2015-10-15	NA	NA	NA	NA
H5KP15RY371	5	2852	2015	2015-10-16	NA	NA	NA	NA
H5KP15RY372	5	2852	2015	2015-10-17	Male	57	NA	NA
H5KP15RY376	5	2852	2015	2015-10-19	Female	70	NA	NA
H5KP15RY378	5	2852	2015	2015-10-17	Male	62	NA	NA
H5KP15RY390	5	2852	2015	2015-10-27	Male	61	NA	NA
H5KP15RY392	5	2852	2015	2015-10-27	NA	NA	NA	NA
H5KP15RY402	5	2852	2015	2015-11-10	Male	22	NA	NA
H5KP15RY407	5	2852	2015	2015-11-16	Female	2	NA	NA
H5KP15RY413	5	2852	2015	2015-11-24	NA	NA	NA	NA
H5KP15RY419	5	2852	2015	2015-11-27	Male	0	NA	NA
H5KP15RY425	5	2852	2015	2015-12-01	NA	NA	NA	NA
H5KP15RY429	5	2852	2015	2015-12-04	Male	0	NA	NA
H5KP15RY437	5	2852	2015	2015-12-14 11:04:00	NA	NA	NA	NA
H5KP15RY446	5	2852	2015	2015-12-24	NA	NA	NA	NA
H5KP15RY447	5	2852	2015	2015-12-25	NA	NA	NA	NA
H5KP15RY448	5	2852	2015	2015-12-27	NA	NA	NA	NA
H5KP16RY012	5	2852	2016	2016-01-14	NA	NA	NA	NA
H5KP16RY015	5	2852	2016	2016-01-23	NA	NA	NA	NA
H5KP16RY018	5	2852	2016	2016-01-25	NA	NA	NA	NA
H5KP16RY024	5	2852	2016	2016-02-14	Female	31	NA	NA
H5KP16RY026	5	2852	2016	2016-02-16	NA	NA	NA	NA
H5KP16RY031	5	2852	2016	2016-02-23	Male	67	NA	NA
H5KP16RY035	5	2852	2016	2016-02-25 12:12:00	NA	NA	NA	NA
H5KP16RY036	5	2852	2016	2016-03-01	NA	NA	NA	NA
H5KP16RY040	5	2852	2016	2016-03-07	NA	NA	NA	NA
H5KP16RY042	5	2852	2016	2016-03-09	NA	NA	NA	NA
H5KP16RY056	5	2852	2016	2016-03-30	NA	NA	NA	NA
H5KP16RY066	5	2852	2016	2016-04-07	NA	NA	NA	NA
H5KP16RY072	5	2852	2016	2016-04-17	NA	NA	NA	NA
H5KP16RY075	5	2852	2016	2016-04-21	NA	NA	NA	NA
H5KP16RY080	5	2852	2016	2016-05-07	Male	47	NA	NA
H5KP16RY083	5	2852	2016	2016-05-10	Female	76	NA	NA
H5KP16RY086	5	2852	2016	2016-05-09	NA	NA	NA	NA
H5KP16RY089	5	2852	2016	2016-05-11	NA	NA	NA	NA
H5KP16RY108	5	2852	2016	2016-06-10	NA	NA	NA	NA
H5KP16RY109	5	2852	2016	2016-06-08	Female	5	NA	NA
H5KP16RY113	5	2852	2016	2016-06-01	Male	54	NA	NA
H5KP16RY115	5	2852	2016	2016-06-14	Male	18	NA	NA
H5KP16RY141	5	2852	2016	2016-07-11	NA	NA	NA	NA
H5KP16RY143	5	2852	2016	2016-07-06	Female	38	NA	NA
H5KP16RY144	5	2852	2016	2016-07-05	NA	NA	NA	NA
H5KP16RY146	5	2852	2016	2016-07-06	Female	15	NA	NA
H5KP16RY149	5	2852	2016	2016-07-12	NA	NA	NA	NA
H5KP16RY153	5	2852	2016	2016-07-15	NA	NA	NA	NA
H5KP16RY157	5	2852	2016	2016-08-05	NA	NA	NA	NA
H5KP16RY158	5	2852	2016	2016-08-06	NA	NA	NA	NA
H5KP16RY160	5	2852	2016	2016-08-07	NA	NA	NA	NA
H5KP16RY162	5	2852	2016	2016-08-08	NA	NA	NA	NA
H5KP16RY170	5	2852	2016	2016-08-18	Female	53	NA	NA
H5KP16RY171	5	2852	2016	2016-08-18	Female	59	NA	NA
H5KP16RY176	5	2852	2016	2016-08-23	NA	NA	NA	NA
H5KP16RY179	5	2852	2016	2016-08-26	Male	7	NA	NA
H5KP16RY196	5	2852	2016	2016-09-12	Male	58	NA	NA
H5KP16RY199	5	2852	2016	2016-09-16	Male	45	NA	NA
H5KP16RY204	5	2852	2016	2016-09-21	Male	71	NA	NA
H5KP16RY206	5	2852	2016	2016-09-26	NA	NA	NA	NA
H5KP16RY209	5	2852	2016	2016-09-26	Female	92	NA	NA
H5KP16RY213	5	2852	2016	2016-10-02	NA	NA	NA	NA
H5KP16RY218	5	2852	2016	2016-10-01	NA	NA	NA	NA
H5KP16RY223	5	2852	2016	2016-10-07	NA	NA	NA	NA
H5KP16RY229	5	2852	2016	2016-10-21	NA	NA	NA	NA
H5KP16RY254	5	2852	2016	2016-12-01	NA	NA	NA	NA
H5KP16RY255	5	2852	2016	2016-12-01	Female	70	NA	NA
H5KP16RY260	5	2852	2016	2016-12-15	NA	NA	NA	NA
H5Kpn12RY0001	5	2852	2012	2012-01-01	Female	92	NA	NA
H5Kpn12RY0006	5	2852	2012	2012-01-12	Female	66	NA	NA
H5Kpn12RY0007	5	2852	2012	2012-01-12	Male	63	NA	NA
H5Kpn12RY0013	5	2852	2012	2012-01-21	Male	89	NA	NA
H5Kpn12RY0019	5	2852	2012	2012-02-12	Male	70	NA	NA
H5Kpn12RY0033	5	2852	2012	2012-03-12	Female	39	NA	NA
H5Kpn12RY0036	5	2852	2012	2012-03-17	Male	87	NA	NA
H5Kpn12RY0041	5	2852	2012	2012-03-21	Female	70	NA	NA
H5Kpn12RY0066	5	2852	2012	2012-04-30	Male	82	NA	NA
H5Kpn12RY0067	5	2852	2012	2012-04-30	Male	87	NA	NA
H5Kpn12RY0084	5	2852	2012	2012-05-26	Male	70	NA	NA
H5Kpn12RY0105	5	2852	2012	2012-06-21	Male	86	NA	NA
H5Kpn12RY0111	5	2852	2012	2012-06-28	Male	47	NA	NA
H5Kpn13SY001	5	2852	2013	2013-02-04	Female	85	NA	NA
H5Kpn13SY002	5	2852	2013	2013-06-10	Female	84	NA	NA
H6KP11ZE001	6	3200	2011	NA	NA	NA	NA	NA
H6KP12ZE021	6	3200	2012	NA	NA	NA	NA	NA
H6KP12ZE042	6	3200	2012	NA	NA	NA	NA	NA
H6KP12ZE067	6	3200	2012	NA	NA	NA	NA	NA
H6KP13ZE007	6	3200	2013	NA	NA	NA	NA	NA
H6KP13ZE016	6	3200	2013	NA	NA	NA	NA	NA
H6KP13ZE028	6	3200	2013	NA	NA	NA	NA	NA
H6KP13ZE032	6	3200	2013	NA	NA	NA	NA	NA
H6KP14ZE007	6	3200	2014	2014-07-09	NA	NA	NA	NA
H6KP14ZE023	6	3200	2014	2014-05-06	NA	NA	NA	NA
H6KP14ZE040	6	3200	2014	2014-06-11	NA	NA	NA	NA
H6KP14ZE042	6	3200	2014	2014-06-13	NA	NA	NA	NA
H6KP14ZE056	6	3200	2014	2014-10-23	NA	NA	NA	NA
H6KP14ZE074	6	3200	2014	2014-06-28	NA	NA	NA	NA
H6KP14ZE075	6	3200	2014	2014-06-29	NA	NA	NA	NA
H6KP14ZE076	6	3200	2014	2014-07-06	NA	NA	NA	NA
H7kp18ky037	7	2850	2014	2014-01-10	Male	62	NA	NA
H7kp18ky050	7	2850	2016	2016-05-06	Male	26	NA	NA
H7kp18ky099	7	2850	2018	2018-07-17	Male	3	NA	NA
H9KP17ZW002	9	1600	2017	2017-11-28	Male	81	NA	NA
H9KP17ZW022	9	1600	2017	2017-11-20	Female	59	NA	NA
H9KP17ZW026	9	1600	2017	2017-12-11	Male	57	NA	NA
H9KP17ZW030	9	1600	2017	2017-12-15	Female	46	NA	NA
H9KP18ZW032	9	1600	2018	2018-01-13	Male	65	NA	NA
H9KP18ZW039	9	1600	2018	2018-04-05	Female	49	NA	NA
H9KP18ZW053	9	1600	2018	2018-02-18	Female	43	NA	NA
H9KP18ZW054	9	1600	2018	2018-02-01	Female	61	NA	NA
H9KP18ZW058	9	1600	2018	2018-02-04	Female	70	NA	NA
H9KP18ZW059	9	1600	2018	2018-01-24	Female	27	NA	NA
H9KP18ZW062	9	1600	2018	2018-01-23	Female	32	NA	NA
H9KP18ZW066	9	1600	2018	2018-02-26	Female	54	NA	NA
