# Supplementary material for: Molecular characterization of carbapenem-resistant and virulent plasmids in Klebsiella pneumoniae from patients with bloodstream infections in China
Source: Emerg Microbes Infect. 2021 Apr 5;10(1):700–9. doi: 10.1080/22221751.2021.1906163 (PMC8023600; doi:10.1080/22221751.2021.1906163)
Supplement: Supplemental Material [file TEMI_A_1906163_SM8894.zip › Supplemental files/Table S4.xlsx]

## Sheet: Sheet1
Strain_ID	Group	CTX	CAZ	FEP	CT	TGC	IMP	ETP	MEM	CIP	FOS	SXT	PTZ	AMK	GEN	ATM
BSI001	CRKP	256	512	64	0.25	0.5	4	4	2	8	512	32	32	8	128	128
BSI002	CRKP	256	256	128	0.5	2	1	4	2	0.06	512	0.125	1024	4	128	256
BSI003	CRKP	512	512	256	0.25	0.5	2	16	8	0.5	512	32	512	2	128	256
BSI004	CRKP	128	512	32	0.25	0.5	4	16	4	0.03	256	32	256	2	0.5	8
BSI005	CRKP	256	256	128	1	1	8	8	2	1	512	0.125	512	2	0.5	256
BSI006	CRKP	256	512	32	0.25	1	16	16	16	0.5	256	2	512	0.5	0.5	256
BSI007	CRKP	512	512	512	0.25	0.5	2	32	8	2	256	32	512	4	256	256
BSI008	CRKP	512	512	512	0.25	0.5	4	16	8	1	128	32	512	4	128	256
BSI009	CRKP	512	128	256	0.25	0.5	64	32	32	128	1024	32	512	512	512	256
BSI010	CRKP	512	512	256	0.25	0.5	64	32	32	64	1024	32	512	512	512	256
BSI011	CRKP	512	512	512	0.25	4	64	32	32	512	1024	0.5	512	512	256	256
BSI012	CRKP	256	512	64	0.25	1	16	16	8	0.5	256	32	512	512	512	8
BSI013	CRKP	128	512	32	0.25	0.5	8	16	8	0.5	256	32	256	2	1	4
BSI014	CRKP	512	512	512	0.25	1	64	32	32	64	1024	32	512	512	256	256
BSI015	CRKP	256	512	64	0.25	1	16	16	32	0.06	64	0.125	512	512	512	8
BSI016	CRKP	256	512	64	0.5	1	16	16	16	0.06	64	0.125	512	512	512	8
BSI017	CRKP	256	512	64	0.5	1	16	16	16	0.06	64	0.5	512	512	512	8
BSI018	CRKP	512	512	512	0.25	1	64	32	32	128	1024	32	512	512	512	8
BSI019	CRKP	128	512	16	0.25	0.5	4	8	4	1	128	32	256	0.5	1	128
BSI020	CRKP	128	512	32	0.5	0.5	4	16	4	1	128	32	256	0.5	1	256
BSI021	CRKP	512	512	512	0.25	0.5	32	32	32	2	256	0.5	512	2	1	256
BSI022	CRKP	256	512	32	0.25	0.5	8	16	4	1	128	32	256	0.5	1	256
BSI023	CRKP	128	512	32	0.25	0.5	2	16	4	1	128	32	256	0.5	1	128
BSI024	CRKP	512	16	256	0.25	4	1	16	2	64	128	32	512	4	512	64
BSI025	CRKP	512	512	128	0.25	1	64	32	32	128	1024	0.5	512	512	512	256
BSI026	CRKP	512	512	256	0.25	1	64	32	32	128	1024	0.5	512	512	512	256
BSI027	CRKP	512	512	128	0.25	2	16	32	32	1	256	32	512	2	1	256
BSI028	CRKP	128	512	32	0.25	0.5	4	16	4	1	1024	32	256	0.5	1	256
BSI029	CRKP	256	128	32	0.5	2	16	32	16	128	1024	32	512	512	512	256
BSI030	CRKP	512	32	128	0.25	1	8	16	8	1	512	32	512	0.5	1	128
BSI032	CRKP	512	512	256	0.25	1	32	32	32	64	1024	32	512	512	512	256
BSI036	CRKP	512	64	512	0.5	2	4	32	8	64	512	1	512	0.5	16	256
BSI038	CRKP	64	16	16	0.25	4	1	16	1	512	512	8	256	2	256	8
BSI039	CRKP	512	512	256	0.25	2	64	32	32	128	1024	2	512	512	512	256
BSI040	CRKP	512	64	512	0.5	1	4	32	8	32	32	1	512	2	1	256
BSI041	CRKP	256	128	32	0.25	0.5	0.125	8	8	0.03	256	0.125	8	0.5	1	128
BSI042	CRKP	256	128	32	0.25	0.5	0.125	8	4	0.03	256	0.125	4	0.5	1	128
BSI043	CRKP	256	128	64	0.25	0.5	1	8	8	0.03	256	0.125	8	2	1	64
BSI045	CRKP	256	256	64	0.25	2	16	32	32	128	1024	2	512	512	512	256
BSI046	CRKP	512	512	128	0.25	4	64	32	32	128	1024	4	512	512	512	256
BSI047	CRKP	512	512	512	16	2	64	32	32	128	1024	2	512	512	512	256
BSI049	CRKP	512	512	256	0.25	2	64	32	32	64	1024	2	512	2	128	256
BSI050	CRKP	256	512	512	0.25	2	64	32	32	64	1024	2	512	0.5	64	256
BSI051	CRKP	256	512	128	0.25	4	64	32	32	512	1024	4	256	2	64	256
BSI052	CRKP	256	64	256	0.25	4	64	32	32	512	1024	4	512	512	512	256
BSI054	CRKP	512	512	256	0.25	4	64	32	32	128	1024	4	512	512	512	256
BSI055	CRKP	512	512	256	0.25	1	64	32	32	64	1024	1	512	512	512	256
BSI057	CRKP	512	512	256	0.25	2	32	32	32	512	1024	2	512	512	512	256
BSI058	CRKP	512	512	256	0.25	4	64	32	32	128	1024	4	512	512	512	256
BSI060	CRKP	512	512	8	0.5	8	32	32	32	256	1024	32	1024	512	512	128
BSI062	CRKP	512	512	256	0.25	1	32	32	32	32	1024	32	1024	512	512	128
BSI063	CRKP	512	256	64	0.5	2	32	32	32	128	1024	32	512	512	256	128
BSI064	CRKP	512	512	128	0.5	4	32	32	32	128	1024	32	1024	512	512	128
BSI065	CRKP	512	128	128	0.5	2	32	32	32	128	1024	32	1024	512	512	128
BSI066	CRKP	512	128	128	0.5	4	32	32	32	128	1024	32	1024	512	512	128
BSI067	CRKP	512	256	512	0.5	2	32	32	32	32	1024	0.5	1024	512	512	128
BSI068	CRKP	128	512	32	0.5	1	16	32	16	0.03	256	0.5	256	0.5	0.5	128
BSI069	CRKP	512	128	256	0.25	1	32	32	32	64	1024	0.125	1024	512	512	128
BSI070	CRKP	512	512	256	0.5	8	32	32	32	2	512	2	1024	512	512	128
BSI071	CRKP	128	512	32	0.5	1	16	32	16	0.03	512	0.5	256	0.5	0.5	128
BSI073	CRKP	512	512	256	0.25	1	32	32	32	64	1024	0.125	1024	0.5	0.5	128
BSI074	CRKP	512	512	128	0.5	1	32	32	32	64	1024	32	1024	0.5	0.5	128
BSI075	CRKP	512	512	512	0.5	0.5	32	32	32	2	1024	0.5	1024	512	512	128
BSI076	CRKP	128	512	32	0.5	2	16	16	16	0.03	256	0.5	512	0.5	0.5	128
BSI077	CRKP	64	512	128	0.5	2	16	16	8	0.03	256	0.5	32	0.5	0.5	0.125
BSI078	CRKP	512	512	128	0.5	2	0.25	16	0.5	64	1024	32	32	0.5	128	128
BSI160	CRKP	64	16	16	0.5	1	0.125	0.125	0.125	2	256	0.125	8	2	0.5	32
BSI161	CRKP	256	256	128	0.5	0.5	0.25	8	8	0.03	256	0.125	8	0.5	2	128
BSI162	CRKP	256	256	128	0.5	0.5	0.25	16	8	0.03	256	0.125	8	2	2	128
BSI163	CRKP	256	256	128	0.5	1	0.5	8	8	0.03	256	0.125	8	0.5	2	32
BSI181	CRKP	256	256	128	0.5	2	8	16	0.125	256	1024	32	1024	512	512	256
BSI194	CRKP	256	256	128	0.5	1	16	16	8	0.03	1024	0.125	256	2	0.5	256
BSI079	CSKP	0.5	0.5	0.25	0.5	2	0.25	0.125	0.25	0.03	1024	0.5	4	0.5	0.5	0.125
BSI080	CSKP	0.5	0.5	0.25	0.25	1	0.25	0.125	0.25	0.03	128	0.125	4	0.5	0.5	0.125
BSI081	CSKP	0.5	0.5	0.25	0.5	0.5	0.25	0.125	0.25	0.03	128	0.125	2	2	16	0.125
BSI082	CSKP	0.5	0.5	0.25	0.25	4	0.25	0.125	0.25	0.25	128	0.5	4	0.5	0.5	0.125
BSI083	CSKP	0.5	0.5	0.5	0.5	1	0.25	0.125	0.125	0.25	512	0.125	2	2	0.5	0.125
BSI084	CSKP	0.5	0.5	0.25	0.5	0.5	0.25	0.125	0.25	0.03	1024	0.125	4	2	0.5	0.125
BSI085	CSKP	0.5	0.5	0.25	0.5	1	0.25	0.125	0.25	0.03	16	0.125	2	0.5	0.5	0.125
BSI086	CSKP	0.5	0.5	0.25	0.25	1	0.25	0.125	0.25	0.03	1024	0.125	2	0.5	0.5	0.125
BSI087	CSKP	0.5	0.5	0.25	0.25	2	0.25	0.125	0.25	0.03	512	0.125	2	0.5	0.5	0.125
BSI088	CSKP	0.5	0.5	0.25	0.5	2	0.25	0.125	0.25	0.03	1024	0.125	4	0.5	0.5	0.125
BSI100	CSKP	0.5	256	0.25	0.5	2	0.25	0.125	0.25	0.03	1024	0.125	1024	0.5	2	0.125
BSI101	CSKP	0.5	8	0.25	0.5	2	0.25	0.125	0.25	128	256	32	8	2	128	1
BSI102	CSKP	64	16	16	0.5	1	0.25	0.125	0.25	4	256	32	8	2	64	32
BSI103	CSKP	16	0.5	4	0.25	1	0.5	0.125	0.25	0.03	1024	0.125	4	0.5	0.5	0.25
BSI105	CSKP	32	8	8	0.5	2	0.25	0.125	0.25	16	1024	32	4	2	0.5	16
BSI107	CSKP	16	2	2	0.25	2	0.25	0.125	0.25	1	256	32	4	2	0.5	8
BSI109	CSKP	256	32	32	0.5	2	0.25	0.125	0.25	32	1024	32	8	0.5	64	64
BSI116	CSKP	64	8	4	0.5	2	0.25	0.125	0.25	128	1024	32	8	2	32	16
BSI118	CSKP	512	128	32	0.25	2	0.25	0.125	0.25	8	64	32	64	4	16	128
BSI121	CSKP	64	16	8	0.5	0.25	0.125	0.125	0.125	0.06	1024	0.5	2	2	8	16
BSI122	CSKP	64	8	8	0.5	1	0.125	0.125	0.125	128	1024	32	4	0.5	16	64
BSI123	CSKP	8	8	4	0.25	1	0.125	0.5	0.125	128	1024	32	4	512	512	2
BSI124	CSKP	16	256	4	0.5	4	0.125	0.5	0.125	128	1024	0.5	64	512	512	128
BSI125	CSKP	32	256	2	0.5	2	0.125	0.5	0.125	128	1024	32	256	512	512	128
BSI126	CSKP	64	128	8	0.5	2	0.125	0.5	0.125	128	1024	32	8	512	512	128
BSI127	CSKP	64	8	16	0.5	2	0.125	0.125	0.125	128	1024	32	8	0.5	0.5	32
BSI128	CSKP	256	256	256	0.5	8	0.25	1	0.25	32	1024	32	1024	2	128	128
BSI129	CSKP	128	128	32	0.5	4	0.125	1	0.125	128	1024	32	1024	0.5	32	64
BSI130	CSKP	128	256	2	0.25	0.5	0.125	1	0.125	256	1024	2	1024	8	0.5	128
BSI131	CSKP	16	8	4	0.5	0.5	0.125	1	0.125	0.5	1024	32	4	0.5	0.5	2
BSI133	CSKP	4	0.5	2	0.5	4	0.125	0.125	0.125	128	1024	32	4	2	64	1
BSI134	CSKP	128	32	16	0.25	1	0.125	0.125	0.125	32	256	32	4	4	0.5	64
BSI135	CSKP	0.5	0.5	0.25	0.25	0.25	0.125	0.125	0.125	0.03	1024	0.125	2	0.5	0.5	0.125
BSI136	CSKP	0.5	4	0.25	0.25	0.25	0.5	0.125	0.125	0.5	128	0.125	2	0.5	0.5	0.25
BSI138	CSKP	128	256	16	0.5	0.5	0.125	0.5	0.125	128	1024	2	64	512	256	128
BSI139	CSKP	8	0.5	1	0.25	1	0.125	0.125	0.125	1	1024	32	4	0.5	0.5	2
BSI140	CSKP	64	32	8	0.5	1	0.125	0.125	0.125	64	1024	32	8	4	64	64
BSI141	CSKP	0.5	0.5	0.25	0.5	4	0.125	0.125	0.125	256	1024	4	8	2	0.5	0.125
BSI142	CSKP	0.5	0.5	0.25	0.5	1	1	0.125	0.125	0.06	1024	0.125	4	0.5	0.5	0.125
BSI145	CSKP	32	16	4	0.5	0.25	1	0.125	0.125	128	1024	32	8	2	32	32
BSI146	CSKP	2	0.5	0.25	0.5	0.25	0.125	0.125	0.125	0.5	1024	0.5	4	0.5	2	0.125
BSI148	CSKP	0.5	0.5	0.25	0.5	1	0.125	0.125	0.125	2	1024	32	2	0.5	64	0.125
BSI150	CSKP	256	128	32	0.25	0.5	0.125	0.125	0.125	128	256	32	4	2	64	128
BSI152	CSKP	128	32	16	0.5	0.5	0.125	0.125	0.125	2	256	32	4	8	128	32
BSI154	CSKP	16	8	16	0.25	1	0.125	0.125	0.125	32	512	32	8	2	64	32
BSI155	CSKP	16	4	16	0.5	1	0.125	0.125	0.125	2	1024	32	4	2	32	32
BSI156	CSKP	64	8	16	0.25	1	0.5	0.125	0.125	0.5	256	0.125	4	0.5	0.5	16
BSI157	CSKP	0.5	8	0.25	0.5	1	0.5	0.125	0.125	0.5	256	32	2	2	0.5	0.5
BSI158	CSKP	2	8	2	0.25	1	0.5	0.125	0.125	0.5	256	32	4	2	0.5	0.25
BSI159	CSKP	64	8	16	0.5	1	0.125	0.125	0.125	2	256	0.125	8	0.5	0.5	16
BSI165	CSKP	256	256	16	0.5	0.5	0.125	0.125	0.125	0.5	1024	32	16	2	128	128
BSI167	CSKP	16	16	16	0.5	1	0.125	0.125	0.125	16	1024	32	8	2	64	64
BSI168	CSKP	16	2	4	0.25	0.5	0.125	0.125	0.125	0.03	256	32	4	0.5	0.5	2
BSI169	CSKP	128	16	8	0.25	1	0.125	0.125	0.125	4	128	16	4	0.5	32	4
BSI170	CSKP	8	2	2	0.25	0.5	0.125	0.125	0.125	0.03	128	32	4	0.5	0.5	4
BSI171	CSKP	64	2	8	0.25	1	0.125	0.125	0.125	0.06	512	32	2	2	0.5	4
BSI172	CSKP	128	64	16	0.25	0.5	0.125	0.125	0.125	0.06	512	0.125	4	0.5	0.5	64
BSI173	CSKP	8	0.5	4	0.25	1	0.125	0.125	0.125	1	512	32	2	0.5	256	2
BSI174	CSKP	8	0.5	2	0.25	1	0.125	0.125	0.125	0.5	1024	32	2	0.5	64	1
BSI175	CSKP	16	0.5	2	0.25	1	0.125	0.125	0.125	0.5	1024	32	2	2	64	1
BSI177	CSKP	128	8	16	0.5	1	0.125	0.125	0.125	1	256	2	8	0.5	0.5	32
BSI178	CSKP	16	4	8	0.25	1	0.125	0.125	0.125	1	256	32	4	4	0.5	4
BSI182	CSKP	64	256	16	0.5	2	0.5	0.125	0.125	1	1024	32	4	2	128	32
BSI183	CSKP	256	256	128	0.5	1	0.25	0.125	0.125	1	1024	32	1024	512	512	256
BSI184	CSKP	256	8	32	0.5	1	0.25	0.125	0.125	2	512	32	4	4	128	16
BSI185	CSKP	64	8	16	0.5	1	0.125	0.125	0.125	2	1024	32	8	4	128	16
BSI186	CSKP	256	64	16	0.5	0.5	0.125	0.125	0.125	0.06	1024	32	8	4	0.5	64
BSI187	CSKP	256	128	32	1	0.5	0.5	0.125	0.125	64	1024	32	8	4	0.5	128
BSI188	CSKP	256	64	32	1	1	0.125	0.125	0.125	1	1024	32	8	2	512	64
BSI189	CSKP	256	64	4	0.5	0.5	2	0.25	0.125	1	512	0.125	8	2	0.5	4
BSI190	CSKP	256	256	128	0.5	1	0.25	0.125	0.125	0.06	1024	0.125	128	2	0.5	256
BSI191	CSKP	16	128	0.5	1	2	0.25	0.125	0.125	32	1024	32	128	64	512	16
BSI192	CSKP	256	8	16	1	1	0.125	0.125	0.125	1	1024	32	8	2	0.5	16
BSI193	CSKP	256	16	16	0.5	1	0.25	0.125	0.125	256	1024	32	8	512	512	256
BSI196	CSKP	64	256	2	1	1	1	1	0.125	256	1024	32	8	512	512	8
