# Supplementary material for: Molecular characterization of carbapenem-resistant and virulent plasmids in Klebsiella pneumoniae from patients with bloodstream infections in China
Source: Emerg Microbes Infect. 2021 Apr 5;10(1):700–9. doi: 10.1080/22221751.2021.1906163 (PMC8023600; doi:10.1080/22221751.2021.1906163)
Supplement: Supplemental Material [file TEMI_A_1906163_SM8894.zip › Supplemental files/Table S5.xlsx]

## Sheet: Sheet1
Segment one	Gene	Size/bp	Position	Product
1	CDS	861	740775-741635	Hypothetical protein
2	CDS	234	741851-742084	Hypothetical protein
3	CDS	312	742096-742407	Hypothetical protein
4	CDS	387	742420-742806	Hypothetical protein
5	CDS	288	742823-743110	Hypothetical protein
6	CDS	291	743204-743494	Hypothetical protein
7	CDS	381	743543-743923	Hypothetical protein
8	CDS	351	744573-744923	Hypothetical protein
9	esiB	1137	744970-746106	Secretory immunoglobulin A-binding protein EsiB
10	hns	405	746276-746680	DNA-binding protein H-NS
11	CDS	492	746810-747301	Hypothetical protein
12	CDS	702	747403-748104	Hypothetical protein
13	CDS	195	748983-749177	Hypothetical protein
14	CDS	567	749820-750386	Hypothetical protein
15	CDS	552	750401-750952	Hypothetical protein
16	CDS	837	751294-752130	Hypothetical protein
17	CDS	510	752268-752777	Hypothetical protein
18	CDS	1494	753475-754968	Hypothetical protein
19	CDS	516	756967-757482	Hypothetical protein
20	CDS	324	757582-757905	Hypothetical protein
21	CDS	570	758481-759050	Hypothetical protein
22	CDS	1542	759261-760802	Hypothetical protein
23	CDS	216	760936-761151	Hypothetical protein
24	CDS	2961	761236-764196	Hypothetical protein
25	CDS	1839	764206-766044	Hypothetical protein
26	CDS	909	766201-767109	Hypothetical protein
27	intA	1257	767156-768412	Prophage integrase IntA
Segment two	Gene	Size/bp	Position	Product
1	CDS	381	2043232-2043612	Hypothetical protein
2	CDS	507	2043609-2044115	Hypothetical protein
3	CDS	201	2044191-2044391	Hypothetical protein
4	CDS	1191	2044415-2045605	Hypothetical protein
5	CDS	306	2045629-2045934	Hypothetical protein
6	egtB_1	894	2045956-2046849	Hercynine oxygenase
7	egtB_2	894	2047033-2047926	Hercynine oxygenase
8	CDS	894	2048102-2048995	Hypothetical protein
9	CDS	354	2049171-2049524	Hypothetical protein
Segment three	Gene	Size/bp	Position	Product
1	ykfA	1038	2255102-2256139	putative murein peptide carboxypeptidase
2	CDS	936	2256376-2257311	Hypothetical protein
3	rstB	1062	2257308-2258369	Sensor protein RstB
4	phoP	738	2258366-2259103	Alkaline phosphatase synthesis transcriptional regulatory protein PhoP
