# Supplementary material for: Molecular characterization of carbapenem-resistant and virulent plasmids in Klebsiella pneumoniae from patients with bloodstream infections in China
Source: Emerg Microbes Infect. 2021 Apr 5;10(1):700–9. doi: 10.1080/22221751.2021.1906163 (PMC8023600; doi:10.1080/22221751.2021.1906163)
Supplement: Supplemental Material [file TEMI_A_1906163_SM8894.zip › Supplemental files/Table S6.xlsx]

## Sheet: Sheet1
BioSample	collection_date	geographic_location	host_health_state	isolation_source	Assembly accession	ST
SAMN07312488	2013-07-01	Canada:BC	Missing	wound	GCF_002587165.1_ASM258716v1	11
SAMN08166690	2015	China	NA	missing	GCF_002893825.1_ASM289382v1	11
SAMN09487516	2016	China	NA	NA	GCF_005853785.1_ASM585378v1	11
SAMN09487518	2016	China	NA	NA	GCF_005854025.1_ASM585402v1	11
SAMN09487517	2016	China	NA	NA	GCF_005854245.1_ASM585424v1	11
SAMN10353651	2016	China	NA	blood	GCF_011066505.1_ASM1106650v1	11
SAMN06109054	2015-03-01	China	NA	blood specimen	GCF_001902475.1_ASM190247v1	11
SAMN11602135	2015-09-01	China	NA	sputum	GCF_009914235.1_ASM991423v1	11
SAMN09925542	2016-10-01	China	NA	NA	GCF_014854815.1_ASM1485481v1	11
SAMN13978114	2018-07-14	China	NA	urine	GCF_010450855.1_ASM1045085v1	11
SAMN14132403	2018-11-22	China	NA	blood	GCF_011022255.1_ASM1102225v1	11
SAMN13663554	2019-01-04	China	NA	blood	GCF_009833945.1_ASM983394v1	11
SAMN14411773	2019-10-14	China	NA	sputum	GCF_015239295.1_ASM1523929v1	11
SAMN14411774	2019-10-29	China	NA	sputum	GCF_015239135.1_ASM1523913v1	11
SAMN14411775	2019-11-18	China	NA	bronchoalveolar lavage	GCF_015238895.1_ASM1523889v1	11
SAMN14411776	2019-11-23	China	NA	bronchoalveolar lavage	GCF_015238655.1_ASM1523865v1	11
SAMN16451036	2020-05-06	China: Anhui	NA	missing	GCF_015243235.1_ASM1524323v1	11
SAMN09688181	2018	China: Chengdu, Sichuan	NA	NA	GCF_003711065.1_ASM371106v1	11
SAMN09688180	2018	China: Chengdu, Sichuan	NA	NA	GCF_004322795.1_ASM432279v1	11
SAMN08932863	2017-07-01	China: Chengdu, Sichuan	NA	NA	GCF_003261955.2_ASM326195v2	11
SAMN15649152	2019-06-11	China: Chengdu, Sichuan	NA	rectal swab	GCF_014041735.2_ASM1404173v2	11
SAMN15649146	2019-06-18	China: Chengdu, Sichuan	NA	oral swab	GCF_014041845.2_ASM1404184v2	11
SAMN15649156	2019-06-19	China: Chengdu, Sichuan	NA	rectal swab	GCF_014041645.2_ASM1404164v2	11
SAMN15649164	2019-07-09	China: Chengdu, Sichuan	NA	environmental surface	GCF_014041505.2_ASM1404150v2	11
SAMN08624622	missing	China: Chengdu, Sichuan	NA	NA	GCF_003037005.2_ASM303700v2	11
SAMN07508215	2014-09-01	China: Chongqing	NA	urine	GCF_002269295.1_ASM226929v1	11
SAMN08378650	2014-05-20	China: Fujian Province	NA	urine	GCF_003367555.1_ASM336755v1	11
SAMN08378686	2014-05-22	China: Fujian Province	NA	sputum	GCF_004119955.1_ASM411995v1	11
SAMN08378909	2014-09-18	China: Fujian Province	NA	bile	GCF_004119975.1_ASM411997v1	11
SAMN08379292	2014-11-30	China: Fujian Province	NA	ascites	GCF_004119995.1_ASM411999v1	11
SAMN08380930	2014-12-02	China: Fujian Province	NA	blood	GCF_004120095.1_ASM412009v1	11
SAMN13742796	2018-01-04	China: Guangzhou, Guangdong	NA	feces	GCF_009906895.1_ASM990689v1	11
SAMN13743062	2018-02-05	China: Guangzhou, Guangdong	NA	blood	GCF_009906875.1_ASM990687v1	11
SAMN12228410	2018-05-04	China: Hangzhou	NA	urine	GCF_008728695.1_ASM872869v1	11
SAMN15186439	2019-04-03	China: Hunan	NA	sputum	GCF_013349045.1_ASM1334904v1	11
SAMN15186437	2019-04-03	China: Hunan	NA	sputum	GCF_013349085.1_ASM1334908v1	11
SAMN15186440	2019-04-12	China: Hunan	NA	sputum	GCF_013348885.1_ASM1334888v1	11
SAMN15186438	2019-04-12	China: Hunan	NA	bed sheets	GCF_013349065.1_ASM1334906v1	11
SAMN15186441	2019-04-13	China: Hunan	NA	sputum	GCF_013348925.1_ASM1334892v1	11
SAMN15186444	2019-04-15	China: Hunan	NA	monitor panel	GCF_013348985.1_ASM1334898v1	11
SAMN15186443	2019-04-15	China: Hunan	NA	ventilator	GCF_013349005.1_ASM1334900v1	11
SAMN15186442	2019-04-15	China: Hunan	NA	bed sheets	GCF_013349025.1_ASM1334902v1	11
SAMN15186445	2019-04-24	China: Hunan	NA	sputum	GCF_013348945.1_ASM1334894v1	11
SAMN15186446	2019-04-25	China: Hunan	NA	sputum	GCF_013348965.1_ASM1334896v1	11
SAMN15186447	2019-04-27	China: Hunan	NA	telephone of Nurse station	GCF_013348905.1_ASM1334890v1	11
SAMN07484315	2013	China: Ningbo	NA	urine	GCF_002278055.1_ASM227805v1	11
SAMN10537194	2016-04-14	China: Shandong	NA	blood specimen	GCF_009684575.1_ASM968457v1	11
SAMN13671318	2019-01-10	China: Shanghai	NA	NA	GCF_009856585.1_ASM985658v1	11
SAMN07235711	2017	China: Sichuan, Chengdu	NA	NA	GCF_002811305.2_ASM281130v2	11
SAMN06671967	2016-06-01	China: Sichuan, Chengdu	NA	NA	GCF_002257765.2_ASM225776v2	11
SAMN07609144	2017-04-05	China: Sichuan, Chengdu	NA	NA	GCF_002852365.2_ASM285236v2	11
SAMN06909161	2016-09-01	China: Yibin, Sichuan	NA	NA	GCF_002164855.2_ASM216485v2	11
SAMN11479264	2017-08-01	China:Beijing	NA	pus	GCF_010183645.1_ASM1018364v1	11
SAMN17074909	2018-05-05	China:Hangzhou	NA	sputum	GCF_016403065.1_ASM1640306v1	11
SAMN12813532	2018-05-18	China:Hangzhou	NA	urine	GCF_008728415.1_ASM872841v1	11
SAMN17074911	2018-05-23	China:Hangzhou	NA	urine sample	GCF_016403085.1_ASM1640308v1	11
SAMN16604318	2020-06-13	China:Hangzhou	NA	induction culture	GCF_015277755.1_ASM1527775v1	11
SAMN16561435	2018/2019	China:Nanchang	NA	blood	GCF_015355875.1_ASM1535587v1	11
SAMN16561434	2018/2019	China:Nanchang	NA	blood	GCF_015355895.1_ASM1535589v1	11
SAMN16561430	2018/2019	China:Nanchang	NA	blood	GCF_015355915.1_ASM1535591v1	11
SAMN16561432	2018/2019	China:Nanchang	NA	blood	GCF_015355935.1_ASM1535593v1	11
SAMN16561284	2018/2019	China:Nanchang	NA	NA	GCF_015355995.1_ASM1535599v1	11
SAMN16561283	2018/2019	China:Nanchang	NA	NA	GCF_015356015.1_ASM1535601v1	11
SAMN16561282	2018/2019	China:Nanchang	NA	NA	GCF_015356035.1_ASM1535603v1	11
SAMN16561274	2018/2019	China:Nanchang	NA	NA	GCF_015356055.1_ASM1535605v1	11
SAMN08180798	2016-04-18	China:Shanghai	NA	NA	GCF_002848585.1_ASM284858v1	11
SAMN08180551	2017-05-17	China:Shanghai	NA	NA	GCF_002848545.1_ASM284854v1	11
SAMN09977093	2018-01-25	China:Shanghai	NA	urine	GCF_006304565.1_ASM630456v1	11
SAMN09988182	2018-05-12	China:Shanghai	NA	blood	GCF_009834285.1_ASM983428v1	11
SAMN11479262	2017-10-18	China:Wuhan	NA	urine	GCF_010183685.1_ASM1018368v1	11
SAMN10433884	1905-07-10	China:Zhejiang	NA	stool	GCF_006494895.1_ASM649489v1	11
SAMN10434199	2017-08-01	China:Zhejiang	NA	stool	GCF_006494915.1_ASM649491v1	11
SAMD00116246	2017-08-01	Japan:Tokyo	NA	NA	GCF_003584585.1_ASM358458v1	11
SAMN09279554	2014-12-02	Taiwan	NA	urine	GCF_003429545.1_ASM342954v1	11
SAMN16872510	2019-11-19	Taiwan	NA	Taichung Veterans General Hospital	GCF_015992265.1_ASM1599226v1	11
SAMN16872506	2019-11-19	Taiwan	NA	Taichung Veterans General Hospital	GCF_015992305.1_ASM1599230v1	11
SAMN16872505	2019-11-19	Taiwan	NA	Taichung Veterans General Hospital	GCF_015992325.1_ASM1599232v1	11
SAMN16872512	2019-11-19	Taiwan	NA	Taichung Veterans General Hospital	GCF_015992385.1_ASM1599238v1	11
SAMN16872511	2019-11-19	Taiwan	NA	Taichung Veterans General Hospital	GCF_015992405.1_ASM1599240v1	11
SAMN07672549	2014-08-13	Taiwan: Taipei	NA	intraabdominal abscess	GCF_003203435.1_ASM320343v1	11
SAMEA3356970	NA	NA	NA	NA	GCF_904866555.1_INF102	27
SAMN15148644	1905-07-09	United Kingdom	NA	Wastewater influent sample	GCF_013735895.1_ASM1373589v1	188
SAMN08380929	2014-12-07	China: Fujian Province	NA	end of the catheter	GCF_004120075.1_ASM412007v1	3684
SAMN14548318	2019	missing	NA	urine	GCF_013376535.1_ASM1337653v1	-
SAMN10107914	2014-07-18	Taiwan	NA	blood	GCF_015022235.1_ASM1502223v2	-
